# Supplementary material for: Allicin Alleviated LPS-Induced Mastitis via the TLR4/NF-κB Signaling Pathway in Bovine Mammary Epithelial Cells
Source: Int J Mol Sci. 2023 Feb 14;24(4):3805. doi: 10.3390/ijms24043805 (PMC9962488; doi:10.3390/ijms24043805)
Supplement: Supplementary file 1 [file ijms-24-03805-s001.zip]

Archive with 1 entries (1 files):
- Support Table S1.xlsx
