# Supplementary material for: Allicin Alleviated LPS-Induced Mastitis via the TLR4/NF-κB Signaling Pathway in Bovine Mammary Epithelial Cells
Source: Int J Mol Sci. 2023 Feb 14;24(4):3805. doi: 10.3390/ijms24043805 (PMC9962488; doi:10.3390/ijms24043805)
Supplement: Supplementary file 1 [file ijms-24-03805-s001.zip › Support Table S1.xlsx]

## Sheet: cow
Primers name	Sequence (5′-3′)
TNF-α F	CAAGTAACAAGCCGGTAGCC
TNF-α R	CCCTGAAGAGGACCTGTGAG
IL-1β F	AGTGCAAACTCCAGGACAGA
IL-1β R	GATACCCAAGGCCACAGGAA
IL-6 F	GCTGAATCTTCCAAAAATGGAGG
IL-6 R	GCTTCAGGATCTGGATCAGTG
IL-8 F	AAGCTGGCTGTTGCTCTCTT
IL-8 R	GGTGGAAAGGTGTGGAATGT
TLR4 F	CATCATCTTCATCGTCCTG
TLR4 R	ATCTGCTGTTCCTTCTGG
β-actin F	CCCTGGAGAAGAGCTACGAG
β-actin R	GTAGTTTCGTGAATGCCGCAG
NLRP3 f	GGCACCTTTCTTCCATGGCT
NLRP3 r	ACCCGGTCAGAGTCCAGAAA

## Sheet: mice
Primers name	Sequence (5′-3′)
TNF-α F	GGTGCCTATGTCTCAGCCTCTT
TNF-α R	GCCATAGAACTGATGAGAGGGAG
IL-1β F	TGGACCTTCCAGGATGAGGACA
IL-1β R	GTTCATCTCGGAGCCTGTAGTG
IL-6 F	CTGCAAGAGACTTCCATCCAG
IL-6 R	AGTGGTATAGACAGGTCTGTTGG
IL-8 F	TGTTCACAGGTGACTGCTCC
IL-8 R	AGCCCATAGTGGAGTGGGAT
β-actin F	GGCTGTATTCCCCTCCATCG
β-actin R	CCAGTTGGTAACAATGCCATGT
